# Supplementary material for: Epithelial Cell-Derived Extracellular Vesicles Trigger the Differentiation of Two Epithelial Cell Lines
Source: Int J Mol Sci. 2022 Feb 2;23(3):1718. doi: 10.3390/ijms23031718 (PMC8836104; doi:10.3390/ijms23031718)
Supplement: Supplementary file 1 [file ijms-23-01718-s001.zip]

Archive with 1 entries (1 files):
- ijms-1569012-supplementary.pdf
